# Supplementary material for: A reciprocal interaction between L‐lysine and Holdemanella biformis modulates intestinal barrier function and anxiety in irritable bowel syndrome
Source: IMetaOmics. 2025 Aug 6;2(3):e70042. doi: 10.1002/imo2.70042 (PMC12805995; doi:10.1002/imo2.70042)
Supplement: Supplementary file 2 — Table S1. Spearman correlations between differential intestinal microbes and metabolites. Table S2. Enrichment pathways of intestinal diseases for six differential metabolites according to the MetaboAnalyst database. Table S3. Screen potential IBS‐related metabolites from six differential metabolites using the GMMAD database. Table S4. Screen potential IBS‐related metabolites from seven differential bacterial genera associated with four metabolites using the GMrepo database. Table S5. The relative abundance of H. biformis between individuals with IBS and healthy people pooled in the GMrepo database. Table S6. Intestinal and psychiatric diseases correlated with H. biformis were analysed using the GMrepo database. Table S7. Intestinal and psychiatric diseases correlated with L‐lysine were analysed using the GMMAD database. Table S8. KEGG metabolic pathway enrichment of serum neurotransmitters in germ‐free IBS‐D mice. [file IMO2-2-e70042-s001.xlsx]

## Sheet: Table S1
Table S1 Spearman correlations between differential intestinal microbes and metabolites
Gut Microbes	Metabolites	Correlation	p-value	relation
Ruminococcaceae_UCG-008	L-Lysine	-0.449114	0.00413077	negtive
Holdemanella	L-Lysine	-0.363825	0.022797	negtive
Bacteroides	L-Lysine	0.333603	0.0384934	positive
Holdemanella	Citrulline	-0.406658	0.0101978	negtive
Holdemanella	L-Proline	-0.395873	0.0126083	negtive
Ruminococcaceae_UCG-008	L-Proline	-0.359047	0.0247851	negtive
Ruminococcaceae_UCG-007	L-Proline	0.351974	0.027991	positive
Bacteroides	L-Proline	0.339879	0.0348273	positive
Ruminococcaceae_UCG-008	2-Hydroxycinnamic acid	-0.494409	0.00137799	negtive
Holdemanella	2-Hydroxycinnamic acid	-0.533925	0.000464141	negtive
Erysipelatoclostridium	2-Hydroxycinnamic acid	0.412472	0.00907007	positive
Bacteroides	2-Hydroxycinnamic acid	0.37247	0.0201162	positive
Tyzzerella_3	2-Hydroxycinnamic acid	-0.353734	0.0271628	negtive
Faecalitalea	2-Hydroxycinnamic acid	0.345408	0.0312664	positive
Ramlibacter	Acetylcholine	0.328894	0.0409155	positive
Bilophila	Acetylcholine	-0.396234	0.0125205	negtive
Plesiomonas	Acetylcholine	0.353316	0.0273576	positive
Ruminococcaceae_UCG-007	2-Hydroxycinnamic acid	0.286631	0.076877	positive
Bilophila	2-Hydroxycinnamic acid	0.283053	0.0808002	positive
Plesiomonas	2-Hydroxycinnamic acid	-0.0724921	0.660979	negtive
Ramlibacter	2-Hydroxycinnamic acid	-0.0358698	0.828373	negtive
Ruminococcaceae_UCG-008	Acetylcholine	-0.00330999	0.984045	negtive
Tyzzerella_3	Acetylcholine	0.276149	0.0888105	positive
Bacteroides	Acetylcholine	-0.163765	0.317928	negtive
Ruminococcaceae_UCG-007	Acetylcholine	-0.142484	0.386882	negtive
Erysipelatoclostridium	Acetylcholine	0.13019	0.429553	positive
Holdemanella	Acetylcholine	0.100766	0.54162	positive
Faecalitalea	Acetylcholine	-0.0573445	0.728779	negtive
Bacteroides	Citrulline	0.307895	0.0569686	positive
Ruminococcaceae_UCG-007	Citrulline	0.290412	0.072894	positive
Ruminococcaceae_UCG-008	Citrulline	-0.249992	0.124811	negtive
Tyzzerella_3	Citrulline	-0.207996	0.203863	negtive
Bilophila	Citrulline	0.207329	0.205348	positive
Erysipelatoclostridium	Citrulline	0.132117	0.422698	positive
Faecalitalea	Citrulline	0.103034	0.532509	positive
Ramlibacter	Citrulline	0.0477385	0.772894	positive
Plesiomonas	Citrulline	0.0147628	0.928924	positive
Tyzzerella_3	L-Lysine	-0.241954	0.137811	negtive
Erysipelatoclostridium	L-Lysine	0.221749	0.174867	positive
Ruminococcaceae_UCG-007	L-Lysine	0.212364	0.194312	positive
Bilophila	L-Lysine	0.205507	0.209448	positive
Faecalitalea	L-Lysine	0.205347	0.209811	positive
Ramlibacter	L-Lysine	0.0896745	0.587204	positive
Plesiomonas	L-Lysine	-0.0415342	0.801775	negtive
Faecalitalea	L-Proline	0.302812	0.0609586	positive
Erysipelatoclostridium	L-Proline	0.278632	0.0858621	positive
Bilophila	L-Proline	0.260984	0.108545	positive
Tyzzerella_3	L-Proline	-0.138664	0.399867	negtive
Ramlibacter	L-Proline	-0.0403535	0.807302	negtive
Plesiomonas	L-Proline	-0.0241273	0.884084	negtive
Plesiomonas	D-Glucuronic acid	-0.371604	0.0198449	negtive
HIMB11	D-Glucuronic acid	-0.340448	0.0339443	negtive
Finegoldia	D-Glucuronic acid	-0.326865	0.0422522	negtive
Bilophila	D-Glucuronic acid	0.261186	0.108261	positive
Erysipelatoclostridium	D-Glucuronic acid	0.220533	0.177306	positive
Tyzzerella_3	D-Glucuronic acid	-0.197855	0.227284	negtive
Faecalitalea	D-Glucuronic acid	0.169765	0.301506	positive
Ruminococcaceae_UCG-007	D-Glucuronic acid	0.154887	0.346451	positive
Ruminococcaceae_UCG-008	D-Glucuronic acid	-0.108881	0.509378	negtive
Holdemanella	D-Glucuronic acid	-0.0779626	0.637102	negtive
Ramlibacter	D-Glucuronic acid	-0.0480022	0.771673	negtive
Bacteroides	D-Glucuronic acid	0.032996	0.841663	positive
Coriobacteriaceae_UCG-002	D-Glucuronic acid	0.508705	0.000943649	positive
Weissella	D-Glucuronic acid	-0.418476	0.00801926	negtive
Weissella	L-Lysine	-0.218617	0.181195	negtive
HIMB11	L-Lysine	-0.164901	0.31577	negtive
Finegoldia	L-Lysine	0.0800147	0.628236	positive
Coriobacteriaceae_UCG-002	L-Lysine	0.067332	0.683809	positive
HIMB11	L-Proline	-0.0651184	0.69369	negtive
Finegoldia	L-Proline	0.14929	0.364364	positive
Weissella	L-Proline	-0.140235	0.394494	negtive
Coriobacteriaceae_UCG-002	L-Proline	0.0739355	0.654646	positive
HIMB11	Citrulline	0.0316926	0.848111	positive
Finegoldia	Citrulline	0.00559649	0.973026	positive
Weissella	Citrulline	-0.211925	0.195258	negtive
Coriobacteriaceae_UCG-002	Citrulline	0.172045	0.294963	positive
Coriobacteriaceae_UCG-002	Acetylcholine	-0.0689829	0.676474	negtive
HIMB11	Acetylcholine	-0.0557097	0.736231	negtive
Finegoldia	Acetylcholine	0.034184	0.836327	positive
Weissella	Acetylcholine	0.250153	0.12456	positive
Weissella	2-Hydroxycinnamic acid	-0.238289	0.144061	negtive
Coriobacteriaceae_UCG-002	2-Hydroxycinnamic acid	0.197515	0.2281	positive
Finegoldia	2-Hydroxycinnamic acid	-0.0688217	0.677189	negtive
HIMB11	2-Hydroxycinnamic acid	-0.266416	0.101126	negtive

## Sheet: Table_S2
Table S2 Enrichment pathways of intestinal diseases for six differential metabolites according to the MetaboAnalyst database
	Enrichment Ratio	P Value	FDR
Irritable bowel syndrome	7.78	0.02	0.43
Unclassified Ibd	3.79	0.24	1
Celiac disease	3.25	0.28	1
Crohn's Disease	2.71	0.58	1.43
Ulcerative colitis	2.08	0.71	1.43
Colorectal cancer	0.76	1.56	2
IBD, inflammatory bowel disease; FDR, false discovery rate.

## Sheet: Table_S3
Table S3 Screen potential IBS-related metabolites from six differential metabolites using GMMAD database
Disease	MeSH ID	Metabolite	PubChem ID	Alteration	Association score	Confidence score
Irritable Bowel Syndrome	D043183	L-Lysine	5962	Increase	0.0650752	13.4
Irritable Bowel Syndrome	D043183	L-Proline	145742	Increase	0.0650752	13.4
Irritable Bowel Syndrome	D043183	Citrulline	9750	Increase	0.0468934	9.57
Irritable Bowel Syndrome	D043183	Acetylcholine	187	Decrease	-0.0881622	4.67
IBS, irritable bowel syndrome; GMMAD, gut microbial metabolite association with disease.

## Sheet: Table_S4
Table S4 Screen potential IBS-related metabolites from seven differential bacterial genera associated with four metabolites using the GMrepo database
Species	found in nr. of runs of the respective phenotype	abundance statics
		median	mean	SD
Bilophila wadsworthia	324 (32.335%)	0.196	0.08983	0.32054
Holdemanella biformis	283 (28.244%)	0.44799	0.08028	1.07398
Bacteroides uniformis	488 (48.703%)	3.93701	2.13819	4.57188
Bacteroides vulgatus	485 (48.403%)	4.82948	1.56412	7.09394
Bacteroides ovatus	485 (48.403%)	2.05077	0.99946	3.60288
Bacteroides thetaiotaomicron	480 (47.904%)	0.99897	0.57632	1.41463
Bacteroides dorei	466 (46.507%)	1.18599	0.21319	3.25327
Bacteroides xylanisolvens	455 (45.409%)	0.37775	0.07409	1.08489
Bacteroides caccae	452 (45.110%)	1.01763	0.37923	2.0388
Bacteroides stercoris	450 (44.910%)	1.07936	0.10157	2.59097
Bacteroides massiliensis	449 (44.810%)	1.19492	0.14451	2.34561
Bacteroides intestinalis	443 (44.212%)	0.31422	0.08809	0.72135
Bacteroides cellulosilyticus	435 (43.413%)	0.48022	0.07603	1.30212
Bacteroides fragilis	427 (42.615%)	0.58858	0.08621	1.54234
Bacteroides eggerthii	422 (42.116%)	0.86832	0.05546	2.65603
Bacteroides coprocola	422 (42.116%)	1.89668	0.08144	4.58189
Bacteroides nordii	373 (37.226%)	0.08138	0.01889	0.19885
Bacteroides luti	315 (31.437%)	0.97058	0.26476	1.73835
Bacteroides plebeius	291 (29.042%)	1.55454	0.01188	4.52419
Bacteroides coprophilus	265 (26.447%)	0.3048	0.01184	0.90787
Bacteroides fluxus	262 (26.148%)	0.13384	0.04758	0.32674
Bacteroides salyersiae	227 (22.655%)	0.13578	0.01189	0.36961
Bacteroides rodentium	206 (20.559%)	0.03062	0.01321	0.07449
Bacteroides finegoldii	195 (19.461%)	0.1965	0.02443	0.51416
Bacteroides oleiciplenus	181 (18.064%)	0.09605	0.01405	0.30758
Bacteroides acidifaciens	153 (15.269%)	0.17526	0.08289	0.37199
Bacteroides sp. CIP103040	47 (4.691%)	0.12195	0.01999	0.24117
IBS, irritable bowel syndrome; GMrepo, data repository for gut microbiota; nr. of samples, number of samples; SD, standard deviation.

## Sheet: Table_S5
Table S5 The relative abundance of Holdemanella biformis between individuals with IBS and healthy people pooled in the GMrepo database
Holdemanella biformis	IBS	Control
	0.582883	1.97562
	0.668537	0.00621
	0.00258759	0.16589
	0.710477	0.26491
	2.39327	0.88395
	0.00311294	0.00227
	0.00200308	0.09623
	1.23536	0.35818
	0.132618	0.05511
	0.18396	0.10826
	0.0173044	0.52643
	0.554643	2.11079
	0.52223	1.8374
	0.855816	0.28593
	0.0662241	0.27282
	0.612829	1.47999
	0.561739	0.39977
	1.25604	0.39
	0.844512	2.12067
	2.1243	0.00132
	0.407585	2.23412
	1.61588	5.43631
	1.53391	0.24876
	1.07838	2.3328
	0.00245278	0.75828
	2.58168	0.14384
	1.28879	0.05739
	0.327728	0.48019
	0.448976	0.6195
	0.734033	0.74688
	0.00133096	4.4252
	2.01346	0.10223
	0.576551	0.07393
	3.35562	0.14739
	0.551854	1.37907
	0.296647	0.14538
	0.00205651	0.2971
	1.14761	0.18141
	1.69353	0.826
	0.0153639	0.009
	0.00217965	0.00828
	0.00278746	1.35737
	0.577429	1.27827
	0.606081	0.62478
	0.0034082	0.30534
	0.00176869	5.40944
	0.121981	0.25674
	1.44904	0.00221
	0.481918	0.00092
	0.00178098	1.68094
	0.00148179	0.00882
	0.709573	0.12466
	3.00402	0.28169
	0.00267508	0.35246
	0.00298169	1.31681
	0.555619	0.6844
	0.00147009	0.9586
	0.593212	5.00231
	2.03711	1.04535
	0.756603	0.22132
	0.16869	0.08026
	0.583323	0.34091
	0.00286279	1.90328
	0.634345	0.91219
	0.342798	0.22529
	2.9308	0.45556
	0.651583	0.45667
	0.544517	0.0007
	1.46665	0.46308
	0.00144762	0.37114
	0.0017696	0.0604
	0.00473223	0.04097
	0.0013545	0.63633
	0.00151284	0.01813
	0.249148	0.56972
	0.459501	0.82935
	0.35344	0.08853
	0.006744	0.00499
	0.00586768	0.20708
	0.0273708	0.01126
	0.111567	0.7589
	0.0178195	0.04697
	0.00940889	0.12129
	0.112386	0.23403
	0.0490606	0.11303
	0.0469034	0.08489
	0.221942	0.09907
	0.14627	0.21605
	0.117669	0.22464
	0.0780249	0.12498
	0.021478	0.04519
	0.0902297	0.10571
	0.0026837	0.11468
	0.00187635	0.20501
	0.0201329	0.17399
	0.0116727	0.0678
	0.00670601	0.04694
	0.26198	0.40629
	0.0197239	0.39056
	0.00696864	0.13052
	0.0153219	0.05546
	0.375609	0.14794
	0.0503066	0.20881
	0.0454015	0.2081
	0.00357782	0.04342
	0.0393348	0.11947
	0.803902	0.18138
	0.0312831	0.20525
	0.988142	0.13575
	0.019508	0.2092
	0.00182812	0.11746
	0.0119172	0.12394
	0.172236	0.28494
	0.0787293	0.42548
	0.608479	0.44223
	0.00762835	0.04495
	1.29603	0.06731
	0.0546199	0.04242
	0.00187638	0.06437
	0.215116	0.03728
	0.115882	0.06375
	0.00626429	0.22496
	0.0524785	0.15583
	0.0499879	0.23401
	0.108545	0.25632
	0.0526254	0.17796
	0.00520183	0.19271
	0.625284	0.1943
	0.0929414	0.11057
	0.0610376	0.10197
	0.0438276	0.20551
	0.372834	0.05304
	0.197565	0.04855
	0.111468	0.03608
	0.387867	0.03505
	0.192187	0.08846
	0.0426985	0.17055
	2.78174	0.17263
	0.287586	0.17821
	0.0275786	0.09226
	0.175073	0.2445
	0.0235045	0.13173
	0.211416	0.26621
	2.89303	0.1802
	0.222965	0.09461
	2.14179	0.07828
	0.0968471	0.13448
	0.151224	0.14341
	0.0585529	0.02694
	0.0448591	0.15239
	0.0591716	0.04902
	0.0577006	0.05113
	0.704772	0.47012
	0.954553	0.13489
	0.0802826	0.10475
	0.0938292	0.13075
	0.215884	0.11721
	0.0211703	0.07177
	0.0778024	0.1243
	0.013947	0.13773
	0.0778446	0.09646
	0.0096353	0.09136
	3.32683	0.19199
	0.142803	0.17713
	0.212157	0.40667
	0.0255265	0.02862
	0.287831	0.02092
	0.0392638	0.12346
	0.128465	0.1004
	8.25124	0.19497
	0.0296912	0.21265
	0.0899716	0.1215
	0.0569417	0.10924
	1.77536	0.17269
	0.0397725	0.16604
	0.164458	0.12097
	0.0113546	0.08379
	0.0243201	0.10749
	0.30392	0.19736
	0.0533305	0.23638
	0.0347403	0.10592
	0.373159	0.08759
	0.0570153	0.20077
	0.0231401	0.20173
	0.112021	0.08767
	0.0658569	0.26738
	0.00536136	0.26599
	0.0381359	0.63192
	0.115701	0.0443
	0.0364337	0.06299
	0.693087	0.26434
	0.307838	0.13013
	0.0424497	0.20902
	0.250935	0.20466
	0.086003	0.24049
	0.0894309	0.10244
	12.073	0.17063
	0.0493302	0.16874
	0.823981	0.10354
	0.15123	0.22923
	0.0687462	0.06908
	0.0609418	0.05215
	0.0492288	0.66813
	0.497316	0.617243
	0.115613	0.000704
	1.38029	1.85404
	0.178657	0.00173608
	2.21838	0.606449
	0.0455296	0.0115387
	0.0206313	0.00330251
	0.404731	0.00322134
	0.454282	0.00294126
	0.0358717	0.00701902
	0.0213502	0.00354007
	2.32039	0.00991021
	0.0226078	0.00502614
	0.0043902	0.0807952
	0.0848139	2.19579
	2.57107	0.22586
	0.517314	7.98697
	0.107643	0.00162
	0.0897398	0.00194
	3.21052	0.00318
	0.0295047	0.01133
	0.00685025	1.18442
	0.34137	1.10643
	0.0777378	1.19204
	0.495257	1.12635
	0.666142	0.48498
	0.00274934	0.21104
	0.00237954	1.81548
	0.00167314	0.03877
	0.3877	0.16184
	0.495784	3.80714
	11.9501	0.000544547
	0.0733987	0.600286
	0.00525762	0.00158516
	0.0321733	0.0080289
	0.0032551	0.0382417
	0.202215	1.85933
	0.381493	0.43276
	0.122026	0.82428
	0.137295	1.28671
	0.384305	0.0566
	0.478627	0.40633
	0.940466	0.44038
	0.00524027	1.1188
	0.495674	2.74118
	0.715036	2.60916
	2.18497	1.52302
	0.805445	0.01264
	0.352668	4.17877
	0.0108903	2.59549
	0.0581091	0.79534
	0.426678	0.19007
	0.116215	5.77488
	0.00626723	0.10299
	0.892274	0.97186
	0.137537	0.36278
	0.00305213	0.35547
	0.0214519	0.6794
	2.20204	1.91775
	0.24151	0.99592
	1.35398	0.14265
	0.0334397	18.7223
	0.0306912	1.07267
	0.00491437	0.12478
	0.00168606	9.20237
	0.0043448	2.67906
	0.00392403	0.83493
	0.419897	1.12109
	0.0368579	1.5817
	0.365656	4.86269
	0.00556143	4.52987
	0.0038549	0.36672
	0.00166742	0.76968
	0.290234	1.34847
	0.383006	1.18947
	0.0676923	0.41372
	0.00500776	0.69215
	0.0245821	1.85807
	0.588536	0.12119
	0.0038959	1.49912
	0.00302939	0.0105899
	0.00353857	1.01518
	0.514665	6.15282
	0.00304229	0.194219
	0.493261	0.00275854
	0.00307882	2.34495
	0.252645	0.00264648
	0.149574	0.450743
	0.00310926	0.00983413
	0.00481672	0.470017
	0.00430719	0.226259
	0.249781	11.8508
	0.09298	1.17654
	0.00399026	1.66559
	0.00143848	0.697147
	0.00576834	0.112599
	0.483092	0.00451845
	0.00453083	1.10622
	0.222658	2.08742
	1.15835	0.00291002
	0.195859	0.0301337
	0.354305	0.00252883
	0.299103	0.00293591
	0.306054	0.00529914
	0.35021	1.11123
	0.00342056	0.254734
	0.0177281	0.00235983
	0.00472478	0.878991
	0.0553185	0.665743
	0.00272688	0.00286631
	0.108303	0.0025645
	0.00508311	9.95329
	0.00926355	3.60261
	0.00389044	0.0056993
	0.0053506	0.906606
	0.66829	2.83632
	0.00552761	0.406132
	0.101744	4.93982
	0.491156	4.38629
	0.943951	0.282189
	0.0586338	5.02268
	0.00425423	1.03398
	0.00403812	0.00523725
	1.127	2.77621
	0.492164	1.22644
	0.0889587	0.00284681
	0.661857	1.8576
	0.0200938	5.28662
	0.347289	0.00200044
	0.022581	0.0126561
	0.179605	0.0219047
	0.141316	0.00492981
	0.0281215	0.00940099
	1.10828	0.0816251
	0.0358185	0.00140889
	0.0306789	0.0131404
	0.0617611	0.00887184
	0.13533	0.0504385
	0.0742464	0.113082
	1.07545	0.00469444
	0.00460236	0.000824056
	0.388455	0.00243197
	0.615829	0.00288859
	0.434398	0.0232179
	0.343303	0.0179422
	0.179457	0.0172329
	0.00622549	0.00223256
	0.24284	0.00288168
	0.00369154	0.00524885
	0.0533938	0.0432012
	0.00445434	0.0160332
	0.00568473	0.00890791
	4.56202	0.0112268
	0.0214562	0.00609724
	0.0134436	0.00343217
	0.00550812	0.00479
	0.00933881	0.0215509
	0.0101667	0.00652567
	0.0084076	1.50563
	0.00623571	0.0544115
	0.915882	0.130799
	0.0581666	0.0274496
	0.00689893	0.00932238
	0.457529	0.00873679
	0.0977972	0.0932807
	0.643588	0.00844737
	0.0588005	0.0160785
	0.00790639	0.0300414
	0.0140726	0.00966072
	0.00753352	0.0162138
	0.0153007	0.013067
	0.00569638	0.0243442
	0.0442003	0.146216
	0.220751	0.00957304
	0.00891557	0.00550588
	0.00144928	0.00224904
	0.00131723	0.000599132
	0.00145543	0.00420595
	0.00340896	0.00261804
	0.0080125	0.0289706
	0.0136455	0.000691525
	0.0122088	0.042646
	0.0014038	0.00133631
	0.00318542	0.00176249
	0.0187248	0.00257792
	0.0412536	0.0233762
	0.0525683	3.52854
	0.0289603	0.00221904
	0.00354007	0.00222677
	0.0444268	0.00169162
	0.0368207	0.0132608
	0.0815433	0.0128504
	0.00563634	1.65053
	1.02795	0.66912
	0.00196098	2.11139
	0.0134913	0.62159
	0.00674482	0.70079
	0.012293	3.64638
	0.0198965	1.2881
	0.00286878	1.47063
	0.00484825	0.54367
	0.00518632	0.61315
	0.00731814	5.32686
	0.00244816	3.06895
	0.0108594	3.74579
	0.00478572	0.00556901
	0.00855213	0.00403454
	1.36533	0.00565063
	0.00147321	0.00411845
	0.00201406	0.000915575
	0.00328915	0.00149138
	0.0108833	0.00271525
	0.00170905	0.00151387
	0.00601359	0.167977
	0.00691515	0.0119617
	1.79536	0.00310699
	0.0535117	0.00233959
	0.00173382	0.00308366
	0.00229024	0.00127033
	0.853189	0.00677323
	5.20812	0.00161604
	0.00647501	0.0015999
	0.00956389	0.00312637
	0.0650724	0.00478126
	0.0280717	0.0789722
	0.980866	0.118076
	0.00230947	0.00142735
	0.231723	0.00237744
	0.010401	0.00257308
	0.00294811	0.00304685
	0.00494328	0.00680911
	0.917245	0.00159332
	0.00481301	0.00356971
	0.0079713	0.000710868
	0.0933538	0.0052454
	0.38582	0.00394789
	0.847837	0.00921801
	0.00899544	0.00111009
	0.0137966	0.000747697
	0.0177158	0.0172718
	0.00757232	0.000655903
	0.00486618	0.00173898
	0.00207477	0.0452028
	3.79122	0.00334079
	0.00666963	0.00119336
	0.328096	0.00233725
	0.0158839	0.00270915
	0.0180411	0.00349016
	0.215195	0.00358727
	0.0102337	0.00149225
	0.0115825	0.00175205
	0.148585	0.00214574
	0.00236128	0.00763492
	0.0043852	0.00492086
	0.0168919	0.0019226
	0.152464	0.00265062
	0.517732	0.00177999
	0.0198558	0.00139061
	0.00409475	0.00215355
	0.00122602	0.00269251
	0.00660731	1.87593
	0.23009	0.00113089
	0.00719282	0.00561911
	0.00827563	0.00474428
	0.014761	0.0188076
	0.0309991	0.00286238
	0.00574713	0.00187515
		0.00270314
		0.028457
		0.0105901
		0.0156231
		0.00696731
		0.00274123
		0.00476145
		0.00948032
		1.11929
		0.00246245
		2.91864
		0.381077
		0.00197707
		0.00144823
		0.00333806
		0.00680874
		0.00167988
		0.0246439
		0.00128502
		0.000539403
		0.00485673
		0.0176972
		0.00251721
		0.0191121
		0.00338532
		0.0040714
		0.00102207
		0.00252672
		0.000872342
		0.00135432
		0.00798164
		0.00105306
		0.00409534
		0.0152259
		0.00448589
		0.0022363
		0.00133683
		0.00163305
		0.00468083
		0.00171205
		0.23416
		0.00671358
		0.146185
		0.0997789
		0.910796
		0.00935753
		0.00274549
		0.0204951
		2.11094
		0.0247946
		0.400555
		0.480663
		0.477809
		0.00772487
		0.00150639
		0.0782113
		0.569043
		0.00303628
		0.0114241
		0.525878
		0.0279867
		0.24063
		0.109076
		0.00776784
		0.0117547
		0.819902
		0.0156308
		0.559011
		0.0070483
		0.519543
		0.191056
		0.180138
		0.0505657
		1.19492
		0.0153898
		0.00258656
		1.87382
		0.204317
		0.000556759
		0.00220167
		0.000768285
		0.07115
		0.29548
		0.01117
		0.00347
		0.04037
		0.01824
		0.0220999
		0.00162248
		0.00359028
		0.0473238
		0.0279912
		0.0449879
		0.00165025
		0.00178158
		0.00486665
		0.0436529
		0.0237847
		0.0730146
		0.126192
		0.0164227
		0.00286969
		0.00319229
		0.0198012
		0.0339342
		0.00169924
		0.0593329
		0.0636833
		0.00164666
		0.254164
		0.0513128
		0.0043851
		0.00653061
		0.00322945
		0.00171412
		0.00558098
		0.0073185
		0.00360965
		0.00529886
		0.00291937
		0.0365645
		0.0333662
		0.00187382
		0.00238317
		0.0187938
		0.0341027
		0.168962
		0.0114228
		0.00293889
		0.00161075
		0.00576751
		0.004036
		0.0459542
		0.046708
		0.00249227
		0.00431109
		0.00653275
		0.0148189
		0.0791647
		0.00684158
		0.00690767
		0.00279408
		0.00448055
		0.109083
		0.00182335
		0.00809487
		0.100107
		0.0347619
		0.0259224
		0.00229758
		0.00584078
		0.177644
		0.00191457
		0.00212807
		0.00793682
		0.142978
		0.0823025
		0.0226249
		0.0167487
		0.00235145
		0.00326083
		0.00326381
		0.001924
		0.00358064
		0.00598426
		0.0418776
		0.00740101
		0.00673968
		0.00333195
		0.121528
		0.00303049
		0.0052487
		0.00393654
		0.0141383
		0.00233869
		0.00360881
		0.00143047
		0.0108672
		0.00291894
		0.0185435
		0.0980369
		0.00225017
		0.0030553
		0.0161306
		0.0101661
		0.00581142
		0.00212053
		0.198561
		0.00242301
		0.00396534
		0.00486334
		0.00342138
		0.0026202
		0.264347
		0.0020291
		0.00619438
		0.117518
		0.00671998
		0.289234
		0.00256102
		0.0612379
		0.00372523
		0.0113675
		0.0144389
		0.0273523
		0.00279014
		0.0439372
		0.00217623
		0.00425867
		0.00586321
		0.00340368
		0.0460183
		0.0015917
		0.00421017
		0.0042179
		0.0389956
		0.00317541
		0.0735627
		0.00579028
		0.00277216
		0.0431844
		0.00347693
		0.00147007
		0.00394436
		0.0050686
		0.00138236
		0.0784869
		0.00140861
		0.423495
		0.130725
		0.0023525
		0.00844904
		0.0049351
		0.0160816
		0.00266255
		0.00637592
		0.00331653
		0.0292013
		0.00431704
		0.00134225
		0.00133923
		0.0123516
		0.00436367
		0.0114386
		0.00195879
		0.0035729
		0.00186979
		0.00961146
		0.115448
		0.0202479
		0.00232823
		0.0053396
		0.00189789
		0.00322203
		0.00350742
		0.00265654
		0.00175482
		0.00722543
		0.00839819
		0.00781952
		0.00370556
		0.00603828
		0.00331873
		0.0622013
		0.00240177
		0.00567521
		0.0107945
		0.0123183
		0.00576015
		0.163897
		0.0173053
		0.212907
		0.00390297
		0.00841444
		0.0026039
		0.0170233
		0.00431248
		0.00350067
		0.00166708
		0.0066139
		0.0803552
		0.358352
		0.00215172
		0.0191293
		0.123135
		0.485376
		0.180406
		0.487732
		0.0371034
		0.00144159
		0.0398401
		0.0089315
		0.00848608
		0.00574409
		0.00206351
		0.0156989
		0.467716
		1.46778
		2.06845
		0.00774024
		0.0194013
		0.714117
		0.00762447
		0.104633
		0.0316862
		0.00222
		0.356299
		0.120865
		0.137797
		0.0592376
		0.399702
		8.85737
		0.17698
		0.00518556
		0.00570568
		0.0554558
		0.0937009
		0.395359
		0.00776076
		1.35493
		0.00810373
		0.00264669
		0.034883
		0.0015119
		0.0167642
		0.00391535
		0.184798
		0.16128
		0.00209061
		0.0105801
		0.0176091
		0.0136562
		0.00389919
		8.75074
		0.139292
		0.00533451
		0.0194299
		0.00951221
		3.43244
		2.93676
		0.145729
		0.11987
		0.00443053
		0.105962
		0.0949427
		0.0255746
		0.00132779
		0.134697
		0.0355712
		0.0186053
		0.0247896
		0.0428163
		0.0525108
		0.813069
		0.363477
		0.521342
		0.0658858
		0.0472981
		0.00334952
		0.281965
		0.0147973
		0.147541
		0.00155863
		0.213544
		0.357944
		1.77422
		0.0150599
		7.13908
		2.46336
		0.0600192
		0.00441199
		0.0161145
		2.78733
		0.00561335
		0.515947
		0.628967
		0.00458751
		0.318215
		0.196657
		0.00210544
		0.00244278
		0.000855308
		0.0114855
		0.99995
		0.818843
		0.333749
		0.257389
		0.413223
		0.0705738
		0.202393
		1.28263
		0.0114114
		0.326459
		0.0296316
		0.0087321
		1.00371
		0.159933
		0.0442022
		0.183701
		0.0111975
		0.00523423
		0.00889284
		0.0175328
		0.00652369
		0.0425953
		0.189431
		3.05235
		0.0051557
		0.00940822
		0.0150943
		0.947215
		0.151183
		0.00700587
		0.0239074
		6.79329
		5.36436
		2.2309
		0.289602
		0.0401624
		2.1498
		0.00336553
		0.827368
		0.273706
		0.0345399
		0.0757499
		0.602513
		0.046295
		0.0345258
		0.479462
		0.00289897
		0.0252815
		0.0560407
		0.00237578
		0.00155444
		0.00165371
		0.0101112
		0.00251042
		0.00656197
		1.05064
		0.0148805
		0.024199
		0.177236
		0.260155
		0.00148223
		0.0063806
		0.00503651
		0.00786473
		0.176667
		0.771124
		0.00655136
		0.0184531
		0.010551
		0.0238265
		0.00266361
		0.230769
		0.00392026
		0.201819
		0.0137817
		0.024022
		0.147954
		0.00462763
		0.0123854
		0.407727
		0.704096
		0.00121186
		0.00157075
		0.00523935
		0.226171
		0.00970238
		1.18778
		0.0101249
		0.267804
		0.0565342
		0.109852
		0.0018714
		1.40873
		0.0849489
		0.215997
		1.98068
		0.00162718
		0.00317038
		0.00268608
		0.030309
		0.643908
		0.00542594
		0.00449991
		0.161561
		0.00784765
		0.0060714
		0.00258792
		0.0372093
		0.665995
		0.0971168
		0.0171869
		1.72829
		0.406636
		0.00891695
		0.595809
		0.0629536
		0.00354566
		0.0569538
		0.00328154
		0.382161
		0.0121082
		0.581938
		1.42014
		0.499635
		0.107553
		0.0158512
		0.00538633
		0.00311463
		0.0107252
		0.151227
		0.00195012
		2.62822
		0.00659761
		0.0174828
		0.0443812
		0.242803
		0.00980516
		0.159316
		0.0060119
		0.212202
		0.00338983
		0.00512072
		0.0479386
		0.00896419
		0.0173658
		0.0102648
		0.00283274
IBS, Irritable bowel syndrome; GMrepo, data repository for gut microbiota.

## Sheet: Table_S6
Table S6 Intestinal and psychiatric diseases correlated with Holdemanella biformis were analysed using the GMrepo database
phenotype	found in nr. Of samples of the respective phenotype	Abundance statics
		median	mean	SD
Depression	0.8% (3/358 valid runs)	0.07227	0.0794	0.0302
Alzheimer Disease	0.9% (2/212 valid runs)	1.42664	1.42664	1.94316
Autism Spectrum Disorder	8.6% (52/606 valid runs)	0.02567	0.36545	0.60427
Crohn Disease	9.5% (183/1920 valid runs)	0.0434	0.4325	1.1764
Celiac Disease	10.6% (7/66 valid runs)	0.0734	0.22477	0.42099
Intestinal Diseases	15.4% (52/337 valid runs)	0.0254	0.2343	0.4235
Colitis, Ulcerative	16.5% (304/1840 valid runs)	0.1073	1.1654	2.1813
Inflammatory Bowel Diseases	19.3% (117/605 valid runs)	0.0701	0.7422	1.3596
Attention Deficit Disorder with Hyperactivity	27.1% (51/188 valid runs)	0.08974	0.72575	1.62495
Constipation	27.7% (184/665 valid runs)	0.047	0.3732	0.705
Irritable Bowel Syndrome	28.2% (283/1002 valid runs)	0.0803	0.448	1.074
Colorectal Neoplasms	28.5% (483/1697 valid runs)	0.1841	0.837	1.4438
Diarrhea	30.8% (158/513 valid runs)	0.021	0.4196	0.9079
Bipolar Disorder	33.5% (149/445 valid runs)	0.06108	0.52011	1.11351
Colonic Diseases	49.9% (180/361 valid runs)	0.0147	0.5435	1.2845
GMrepo, data repository for gut microbiota; nr. of samples, number of samples; SD, standard deviation.

## Sheet: Table_S7
Table S7 Intestinal and psychiatric diseases correlated with L-lysine were analysed using the GMMAD database
Disease	MeSH ID	Metabolite	PubChem ID	Alteration	Association score	Confidence score
Constipation	D003248	L-Lysine	5962	Increase	0.121212	5.94
Clostridium Infections	D003015	L-Lysine	5962	Increase	0.111111	2.11
Autism Spectrum Disorder	D000067877	L-Lysine	5962	Decrease	-1	4
Crohn Disease	D003424	L-Lysine	5962	Increase	0.0982585	48.2
Dysentery	D004403	L-Lysine	5962	Increase	1	2
Parkinson Disease	D010300	L-Lysine	5962	Decrease	-0.00852948	2.18
Irritable Bowel Syndrome	D043183	L-Lysine	5962	Increase	0.0650752	13.4
"Colitis, Ulcerative"	D003093	L-Lysine	5962	Decrease	-0.2	2.4
Inflammatory Bowel Diseases	D015212	L-Lysine	5962	Increase	0.2	4.4
"Colitis, Microscopic"	D046728	L-Lysine	5962	Increase	1	1
Bipolar Disorder	D001714	L-Lysine	5962	Increase	1	3
Adenomatous Polyposis Coli	D011125	L-Lysine	5962	Increase	1	2
Enteritis	D004751	L-Lysine	5962	Increase	1	1
"Enterocolitis, Necrotizing"	D020345	L-Lysine	5962	Increase	0.142857	1.86
Depression	D003863	L-Lysine	5962	Increase	0.5	0.5
Hirschsprung Disease	D006627	L-Lysine	5962	Decrease	-1	1
Diarrhea	D003967	L-Lysine	5962	Decrease	-0.00378788	0.167
Ulcerative Colitis	D003093	L-Lysine	5962	Decrease	-0.00149213	0.415
Celiac Disease	D002446	L-Lysine	5962	Increase	0.113757	7.96
Rectal Neoplasms	D012004	L-Lysine	5962	Decrease	-0.00784314	0.235
GMMAD, gut microbial metabolite association with disease.

## Sheet: Table_S8
Table S8 KEGG metabolic pathway enrichment of serum neurotransmitters in germ-free IBS-D mice
id	Classification_level1	Classification_level2	Term	ListHits	ListTotal	PopHits	PopTotal	p-value	q-value	Enrichment_score	Substances
mmu00380	Metabolism	Amino acid metabolism	Tryptophan metabolism	1	1	83	3220	0.0257764	0.0257764	38.7952	C00954
KEGG, Kyoto encyclopedia of genes and genomes; IBS-D, diarrhea-predominant irritable bowel syndrome.
